# Supplementary material for: Frequent Alzheimer’s disease neuropathological change in patients with glioblastoma
Source: Neurooncol Adv. 2024 Jul 9;6(1):vdae118. doi: 10.1093/noajnl/vdae118 (PMC11362848; doi:10.1093/noajnl/vdae118)
Supplement: vdae118_suppl_Supplementary_Data [file vdae118_suppl_Supplementary_Data.zip]

Archive with 8 entries (8 files):
- renamed_289bb.tiff
- renamed_56bfa.tiff
- renamed_6d4c0.tiff
- renamed_910fd.tiff
- renamed_ba7ce.tiff
- renamed_c0282.tiff
- renamed_f5464.tiff
- Supplementary Table and Figure Legends_NOA-D-24-00064R1.docx
